# Supplementary material for: A Simple Reversed Iontophoresis-Based Sensor to Enable In Vivo Multiplexed Measurement of Plant Biomarkers Using Screen-Printed Electrodes
Source: Sensors (Basel). 2023 Jan 10;23(2):780. doi: 10.3390/s23020780 (PMC9863583; doi:10.3390/s23020780)
Supplement: Supplementary file 1 [file sensors-23-00780-s001.zip]

Archive with 1 entries (1 files):
- sensors-2092836-supplementary.pdf
